# Supplementary material for: Effect of Brazil Nuts on Selenium Status, Blood Lipids, and Biomarkers of Oxidative Stress and Inflammation: A Systematic Review and Meta-Analysis of Randomized Clinical Trials
Source: Antioxidants (Basel). 2022 Feb 16;11(2):403. doi: 10.3390/antiox11020403 (PMC8869304; doi:10.3390/antiox11020403)
Supplement: Supplementary file 1 [file antioxidants-11-00403-s001.zip]

Archive with 1 entries (1 files):
- antioxidants-1586812-supplementary.pdf
